# Supplementary material for: Productivity, niche availability, species richness, and extinction risk: Untangling relationships using individual‐based simulations
Source: Ecol Evol. 2021 Jun 16;11(13):8923–40. doi: 10.1002/ece3.7730 (PMC8258231; doi:10.1002/ece3.7730)
Supplement: Supplementary file 2 — Code S1 [file ECE3-11-8923-s003.py]

# This script can be run, with appropriate edits to the 'infile=' and 'with open(' lines, to determine the shannon's evenness values of multiple simulation outputs.

import FPositionReaders as FPR

Layer = 1  # This variable exists in order to allow files stored in multiple different directories to be analysed with a single script run.
File = 1  # This is a coutner variable, that increases to analyse each file of interest in order.
MaxLayer = 16  # The maximum value that 'Layer' will take
MaxFile = 97  # The maximum value that 'File' will take

while Layer <= MaxLayer:
    File = 1
    while File <= MaxFile:
        infile = "C:/Users/ef19/Desktop/REvoSim_Output_Cache/Layer/"+str(Layer)+"/"+str(File)+"/REvoSim_output/REvoSim_log.txt"
        MeanEvenness = FPR.EvennessTime(infile, minIt=60000, maxIt=90000)  # This is the function call. minIt and maxIt are the iterations between which sampling occurs.
        with open("C:/Users/ef19/Desktop/Evenness.txt", "a+") as outfile:
            outfile.writelines(str(Layer)+","+str(File)+","+MeanEvenness+"\n")
            print("Layer: "+str(Layer))
            print("File: "+str(File))
        File = File+1
    Layer = Layer+1
