# Supplementary material for: Productivity, niche availability, species richness, and extinction risk: Untangling relationships using individual‐based simulations
Source: Ecol Evol. 2021 Jun 16;11(13):8923–40. doi: 10.1002/ece3.7730 (PMC8258231; doi:10.1002/ece3.7730)
Supplement: Supplementary file 3 — Code S2 [file ECE3-11-8923-s006.py]

# Other code refers to this set of functions as the FPositionReaders custom function.

# This function takes as arguments: a REvoSim output file, minimum and maximum iterations in that file to be analysed, and a threshold species size
# where the proportion of species that are smaller or larger than (that size * the energy level) is recorded. This last feature was not used in the
# accompanying manuscript.


def EvennessTime(InputFile, minIt=60000, maxIt=90000, SpThreshSize=1/200):
    import numpy as np

    with open(InputFile) as infile:
        iteration = -50  # Variable tracks the current iteration. Starts at -50 because it increments by 50 at the start of each loop
        Individuals = 0  # Number of individuals recorded in the current iteration
        Evennesses = []  # List of Shannon's Evenness values: one value per itertion
        LoggedIterations = 0  # Counter records the number of logging iterations, as opposed to model iterations, that have elapsed
        NSmallSp = 0  # Number of small species in the entire log
        NSp = 0  # Number of species in the entire log
        Species = "undefined" # These two variables help to eliminate linter complaints
        Sizes = "undefined"
        for line in infile:
            splitline = line.split(" ")
            if splitline[0] == "--":
                if splitline[1] == "Food:":
                    Energy = int(splitline[2])  # These two if statements automatically extract the energy level of the simulation
            else:
                pass
            if splitline[0] == "[P]":  # [P] is encountered when the simulation reaches a new logging iteration
                if Species > 1 and Individuals > 0 and iteration >= minIt and iteration <= maxIt: # Calculation of Shannon's Evenness only between certain iterations and in the presence of at least 1 individual
                    lnS = np.log(Species)
                    Sizes = np.asarray(Sizes)
                    Sizes = Sizes/Individuals
                    lnSizes = np.log(Sizes)
                    SizeslnSizes = np.multiply(Sizes, lnSizes)
                    ShannonDiversity = (-1)*np.sum(SizeslnSizes)
                    ShannonEvenness = ShannonDiversity/lnS
                    if Species > 1:
                        Evennesses.append(ShannonEvenness)
                        LoggedIterations = LoggedIterations+1
                iteration = iteration+50  # Iteration always increments
                Sizes = []  # Reset species size list, individual count, and species count
                Individuals = 0
                Species = 0
            elif splitline[0] == "[S]":  # [S] is encountered on lines giving information about individual species
                NSp = NSp+1  # Incremement long term species counter by 1
                details = splitline[1].split(",")
                Sizes.append(int(details[3]))  # Append species size to species size list
                if int(details[3]) < SpThreshSize*Energy:
                    NSmallSp = NSmallSp+1
                Individuals = Individuals+int(details[3])  # Add to total community richness
                Species = Species+1  # Add to total species richness in just this logging iteration
    Evennesses = np.asarray(Evennesses)
    MeanEvenness = np.sum(Evennesses)/LoggedIterations  # Calculate mean Shannon's Evenness from lits of values
    PropSmallSp = NSmallSp/NSp  # Calculate the proportion of relatively small species in the entire simulation
    outpair = str(Energy)+","+str(MeanEvenness)+","+str(PropSmallSp)  # Construct string to return

    return outpair
