# Supplementary material for: Productivity, niche availability, species richness, and extinction risk: Untangling relationships using individual‐based simulations
Source: Ecol Evol. 2021 Jun 16;11(13):8923–40. doi: 10.1002/ece3.7730 (PMC8258231; doi:10.1002/ece3.7730)
Supplement: Supplementary file 4 — Code S3 [file ECE3-11-8923-s001.py]

# Lines marked with an unspaced hash can be removed, and lines 45 and 46
# reinstated, in order to revert this script back to sampling the last
# logging iteration as the "Previous Species" and "Previous Sizes".
# Otherwise, it samples the iteration 500 model iterations ago.

# This script takes a REvoSim logging output as an input, and returns a list
# of all species in that log, between two iteration bounds, along with their
# sizes and whether or not they were extinct 500 iterations later.

PreviousSpecies = []  # List of all species present in the previous iteration
TheseSpecies = []  # Species present in this iteration
PreviousSizes = {}  # Species' sizes in the previous iteration
TheseSizes = {}  # Species' sizes in this iteration
It = -50  # Iteration tracker
MinSamplingIt = 60000  # Minimum iteration at which outputting begins
MaxSamplingIt = 90000  # Maximum iteration at which sampling occurs
LongPrevSpLog = {0: [0, 1], 1: [0, 1], 2: [0, 1], 3: [0, 1], 4: [0, 1], 5: [0, 1], 6: [0, 1], 7: [0, 1], 8: [0, 1], 9: [0, 1], 10: [0, 1]}  # # Dictionary of sets of species from the last ten iterations
LongPrevSiLog = {0: {0: 1, 1: 1}, 1: {0: 1, 1: 1}, 2: {0: 1, 1: 1}, 3: {0: 1, 1: 1}, 4: {0: 1, 1: 1}, 5: {0: 1, 1: 1}, 6: {0: 1, 1: 1}, 7: {0: 1, 1: 1}, 8: {0: 1, 1: 1}, 9: {0: 1, 1: 1}, 10: {0: 1, 1: 1}}  # # Dictionary of species sizes from the last ten iterations

with open("C:/Users/ef19/Desktop/REvoSim_Output_Cache/X/99/REvoSim_output/REvoSim_log.txt") as infile:
    with open("C:/Users/ef19/Desktop/Output.txt", "w+") as outfile:
        outfile.writelines("Iteration,Species ID,Species Size,Extinction? (1=yes,0=no)\n")  # Generate header line
        for line in infile:
            splitline = line.split(" ")
            if splitline[0] == "[P]":  # if statement entered once per logging iteration, at the start
                It = It+50
                PreviousSpeciesSet = set(PreviousSpecies)
                Previous10Species = LongPrevSpLog.get(7)#  # These lines fetch the older species information for comparisson with current information
                Previous10Sizes = LongPrevSiLog.get(7)#
                TheseSpeciesSet = set(TheseSpecies)
                Survivors = TheseSpeciesSet.intersection(PreviousSpeciesSet)  # Calculate survivors from the old set, still present in the new set
                for species in PreviousSpeciesSet:
                    if It >= MinSamplingIt and It < MaxSamplingIt:  # Block writes every species from the old set, along with an indicator that it survived (0) or didn't (1)
                        if species in Survivors:
                            outfile.writelines(str(It)+","+str(species)+","+str(PreviousSizes.get(species))+",0\n")
                        else:
                            outfile.writelines(str(It)+","+str(species)+","+str(PreviousSizes.get(species))+",1\n")
                cycle = 10#
                while cycle >= 1:#
                    LongPrevSpLog.update({cycle: LongPrevSpLog.get(cycle-1)})#  # Increases the age of each species set in the long term storage system
                    LongPrevSiLog.update({cycle: LongPrevSiLog.get(cycle-1)})#
                    cycle = cycle-1#
                LongPrevSpLog.update({0: TheseSpeciesSet})#  # Adds new iteration data to the start of the long term storage system
                LongPrevSiLog.update({0: TheseSizes})#
                #PreviousSpecies = TheseSpecies
                #PreviousSizes = TheseSizes
                PreviousSpecies = Previous10Species#
                PreviousSizes = Previous10Sizes#
                TheseSpecies = []
                TheseSizes = {}
            elif splitline[0] == "[S]": # If the line contains species data, add it to the lists being stored
                SpData = splitline[1].split(",")
                TheseSpecies.append(SpData[0])
                TheseSizes.update({SpData[0]: SpData[3]})
