# Supplementary material for: Productivity, niche availability, species richness, and extinction risk: Untangling relationships using individual‐based simulations
Source: Ecol Evol. 2021 Jun 16;11(13):8923–40. doi: 10.1002/ece3.7730 (PMC8258231; doi:10.1002/ece3.7730)
Supplement: Supplementary file 5 — Code S4 [file ECE3-11-8923-s004.py]

# This script takes a REvoSim logging output as input, and returns a list of
# all species in that log between two iteration bounds, along with their
# sizes and the number of daughter species that they produced in a single
# iteration.

It = -50
TheseSpecies = []  # List of all species in this iteration
LastSpecies = []  # List of all species in the previous iteration
TheseSizes = {}  # Dictionary, sorted by species ID, of all species sizes in this iteration
LastSizes = {}  # Dictionary, sorted by species ID, of all species sizes in the last iteration
TheseParents = {}  # Dictionary, sorted by species ID, of the parent species ID of each species
Offspring = {}  # Dictionary, sorted by species ID, of the number of daughter species possessed by each species in the iteration of interest

MinIt = 60000  # Minimum iteration where species logging will occur
MaxIt = 90000  # Maximum iteration where species logging will occur

with open("C:/Users/ef19/Desktop/REvoSim_Output_Cache/X/95/REvoSim_output/REvoSim_log.txt") as infile:
    with open("C:/Users/ef19/Desktop/Output.txt", "a+") as outfile:
        outfile.writelines("Iteration,Species ID,Species Size,Next Generation Daughters,Next Generation Daughters (Inc Self)\n")
        for line in infile:
            splitline = line.split(" ")
            if splitline[0] == "[P]":  # When the log encounters a new logging iteration...
                It = It+50
                TheseSpeciesSet = set(TheseSpecies)
                LastSpeciesSet = set(LastSpecies)
                NewSpeciesSet = TheseSpeciesSet.copy()
                NewSpeciesSet.difference_update(LastSpeciesSet)  # ... identify the new species...
                for species in NewSpeciesSet:  # ... and, for each such species...
                    Parent = TheseParents.get(species)  # ... determine their parent...
                    ParentOffspring = Offspring.setdefault(Parent, 0)  # ... find out how many offspring that parent currently has recorded ...
                    ParentOffspring = ParentOffspring+1  # ... add 1...
                    Offspring.update({Parent: ParentOffspring})  # ... and put the new value back into the dictionary.
                for species in LastSpeciesSet:  # Then, for every species...
                    Size = LastSizes.get(species)  # ... find it's size...
                    Daughters = Offspring.setdefault(species, 0)  # ... find out how many daughter species it had.
                    if species in TheseSpeciesSet:  # ... If it survived to the next generation itself...
                        DaughtersIncSelf = Daughters+1  # ... add 1 to this alternative measurement.
                    else:
                        DaughtersIncSelf = Daughters  # Otherwise don't.
                    if It >= MinIt and It <= MaxIt:  # If appropriate, write the species to the log.
                        outfile.writelines(str(It)+","+species+","+Size+","+str(Daughters)+","+str(DaughtersIncSelf)+"\n")
                LastSpecies = TheseSpecies  # Replace old old species with new old species
                TheseSpecies = []
                LastSizes = TheseSizes  # Ditto old sizes
                TheseSizes = {}
                TheseParents = {}
                Offspring = {}  # Empty the offspring dictionary, to prevent double counting
            elif splitline[0] == "[S]":  # If the log encounters a species line, add information to the various lists and dictionaries
                traits = splitline[1].split(",")
                TheseSpecies.append(traits[0])
                TheseSizes.update({traits[0]: traits[3]})
                TheseParents.update({traits[0]: traits[2]})
