# Supplementary material for: Productivity, niche availability, species richness, and extinction risk: Untangling relationships using individual‐based simulations
Source: Ecol Evol. 2021 Jun 16;11(13):8923–40. doi: 10.1002/ece3.7730 (PMC8258231; doi:10.1002/ece3.7730)
Supplement: Supplementary file 6 — Code S5 [file ECE3-11-8923-s002.py]

# This script takes as arguments directions to a series of 500 .png files
# (designed to be the output of EnviroGen) and duplicates every 4th
# (xlenout & ylenout = 2) or 16th (xlenout & ylenout = 4) pixel so as to
# increase the size of habitats in the .png file stack.

import FEnviroGenProcess as EGP
import imageio as im
run = 0

while run < 500:  # Stacks of images are 500 long

    if run < 10:  # String processing given naming convention of image outputs from EnviroGen
        runC = "000"+str(run)
    elif run < 100:
        runC = "00"+str(run)
    elif run < 1000:
        runC = "0"+str(run)
    else:
        runC = str(run)

    WriteTo = "C:/Users/ef19/Desktop/BloatOut/"+runC+".png"

    Output = EGP.Bloat("C:/Users/ef19/Desktop/PS_PT_Stacks/Combined_Stacks/255s_0Tt/"+runC+".png", xlenout=2, ylenout=2)

    im.imwrite(WriteTo, Output)
    run = run+1
