# Supplementary material for: Productivity, niche availability, species richness, and extinction risk: Untangling relationships using individual‐based simulations
Source: Ecol Evol. 2021 Jun 16;11(13):8923–40. doi: 10.1002/ece3.7730 (PMC8258231; doi:10.1002/ece3.7730)
Supplement: Supplementary file 7 — Code S6 [file ECE3-11-8923-s005.py]

# This custom function originally had the name FEnviroGenProcess

# This function takes an image file, and lengths in x and y, and returns
# a numpy array of the image modified such that pixels have effectively
# been increased in size to have the dimensions given in x and y. 


def Bloat(infile, xlenout, ylenout):  # Inputs: file to be read from, final length of environments in x, final length of environments in y
    # This function takes an image and two dimensions as inputs, and tiles pixels in that image across a larger area specified by those dimensions

    import numpy as np
    import imageio as im
    image = im.imread(infile)
    lines = image.size/image[0].size
    columns = image[0].size/image[0][0].size

    linePos = 0
    while linePos < lines:  # <, not <=, because length counts from 1 whereas the indexing counts from 0
        columnPos = 0
        while columnPos < columns:  # ditto
            sample = image[linePos][columnPos][:]  # Records RGB values to be duplicated in x and y
            ExtCol = 0
            while ExtCol < xlenout:
                ExtLin = 0
                while ExtLin < ylenout:
                    if linePos+ExtLin < lines and columnPos+ExtCol < columns:
                        image[linePos+ExtLin][columnPos+ExtCol] = sample  # Replace appropriate pixels with the sampled pixel
                    ExtLin = ExtLin+1
                ExtCol = ExtCol+1
            columnPos = columnPos+xlenout
        linePos = linePos+ylenout

    return image  # Returns a numpy array, rather than writing the image out directly
